# Supplementary material for: Mitogenomics provides new insights into the phylogenetic relationships and evolutionary history of deep-sea sea stars (Asteroidea)
Source: Sci Rep. 2022 Mar 18;12:4656. doi: 10.1038/s41598-022-08644-9 (PMC8933410; doi:10.1038/s41598-022-08644-9)
Supplement: Supplementary file 2 — Supplementary Table S1. [file 41598_2022_8644_MOESM2_ESM.xls]

## Sheet: Cheiraster sp.
Table S1 Organization of the mitochondrial genomes of Cheiraster sp., Paulasterias sp. nov., Asthenactis papyraceus, Zoroaster ophiactis and Brisinga sp.
Gene	Strand	Position(Start-End)	Length(bp)	Intergenic_spacer	Start_coden	Stop_coden
cox1	F	1-1554	1554	37	ATG	TAA
trnR-cga	F	1556-1621	66	1
nad4l	F	1623-1919	297	1	ATT	TAA
cox2	F	1920-2607	688	0	ATG	T
trnK-aag	F	2608-2682	75	0
atp8	F	2683-2850	168	0	ATG	TAA
atp6	F	2841-3527	687	-10	ATG	TAA
cox3	F	3540-4322	783	12	ATG	TAA
trnS2-tca	R	4321-4394	74	-2
nad3	F	4419-4769	351	24	ATT	TAG
nad4	F	4779-6161	1383	9	ATG	TAA
trnH-cac	F	6337-6408	72	175
trnS1-agc	F	6408-6477	70	-1
nad5	F	6483-8390	1908	5	ATA	TAA
nad6	R	8397-8891	495	6	ATG	TAG
cytb	F	8904-10042	1139	12	ATG	TA
trnF-ttc	F	10041-10116	76	-2
rrnS	F	10113-11002	890	-4
trnE-gaa	F	11004-11074	71	1
trnT-aca	F	11082-11154	73	7
rrnL	R	11601-13248	1648	446
nad2	R	13278-14342	1065	29	ATG	TAG
trnI-atc	R	14340-14416	77	-3
nad1	R	14416-15393	978	-1	ATG	TAA
trnL2-tta	R	15396-15471	76	2
trnG-gga	R	15502-15571	70	30
trnY-tac	R	15573-15644	72	1
trnD-gac	F	15646-15718	73	1
trnM-atg	R	15722-15795	74	3
trnV-gta	F	15802-15871	70	6
trnC-tgc	R	15874-15941	68	2
trnW-tga	R	15942-16012	71	0
trnA-gca	F	16027-16096	70	14
trnL1-cta	R	16098-16168	71	1
trnN-aac	R	16169-16240	72	0
trnQ-caa	F	16245-16319	75	4
trnP-cca	R	16317-16388	72	-3

## Sheet: Paulasterias sp. 
Gene	Strand	Position(Start-End)	Length(bp)	Intergenic_spacer	Start_coden	Stop_coden
cox1	F	1-1554	1554	27	ATG	TAA
trnR-cga	F	1553-1621	69	-2
nad4l	F	1622-1918	297	0	ATT	TAA
cox2	F	1920-2609	690	1	ATG	TAA
trnK-aag	F	2611-2685	75	1
atp8	F	2687-2854	168	1	ATG	TAA
atp6	F	2845-3531	687	-10	ATG	TAA
cox3	F	3536-4318	783	4	ATG	TAA
trnS2-tca	R	4317-4387	71	-2
nad3	F	4414-4764	351	26	ATG	TAA
nad4	F	4770-6152	1383	5	ATG	TAA
trnH-cac	F	6260-6329	70	107
trnS1-agc	F	6329-6398	70	-1
nad5	F	6398-8308	1911	-1	ATG	TAA
nad6	R	8737-9225	489	428	ATG	TAA
cytb	F	9242-10379	1138	16	ATG	T
trnF-ttc	F	10379-10453	75	-1
rrnS	F	10451-11353	903	-3
trnE-gaa	F	11355-11422	68	1
trnT-aca	F	11424-11492	69	1
rrnL	R	11788-12861	1074	295
nad2	R	12906-13985	1080	44	GTG	TAA
trnI-atc	R	13985-14058	74	-1
nad1	R	14060-15037	978	1	ATG	TAA
trnL2-tta	R	15038-15110	73	0
trnG-gga	R	15130-15200	71	19
trnY-tac	R	15202-15273	72	1
trnD-gac	F	15276-15347	72	2
trnM-atg	R	15352-15425	74	4
trnV-gta	F	15428-15502	75	2
trnC-tgc	R	15498-15571	74	-5
trnW-tga	R	15571-15640	70	-1
trnA-gca	F	15650-15720	71	9
trnL1-cta	R	15722-15793	72	1
trnN-aac	R	15794-15865	72	0
trnQ-caa	F	15870-15941	72	4
trnP-cca	R	15942-16014	73	0

## Sheet: Asthenactis papyraceus
Gene	Strand	Position(Start-End)	Length(bp)	Intergenic_spacer	Start_coden	Stop_coden
cox1	F	1-1554	1554	36	ATG	TAA
trnR-cga	F	1553-1621	69	-2
nad4l	F	1627-1923	297	5	ATG	TAA
cox2	F	1924-2611	688	0	ATG	T
trnK-aag	F	2611-2685	75	-1
atp8	F	2688-2849	162	2	ATG	TAA
atp6	F	2840-3526	687	-10	ATG	TAA
cox3	F	3536-4318	783	9	ATG	TAA
trnS2-tca	R	4317-4387	71	-2
nad3	F	4407-4757	351	19	ATT	TAA
nad4	F	4771-6150	1380	13	ATG	TAA
trnH-cac	F	6157-6228	72	6
trnS1-agc	F	6234-6301	68	5
nad5	F	6302-8188	1887	0	ATG	TAA
nad6	R	8224-8712	489	35	ATG	TAG
cytb	F	8727-9864	1138	14	ATG	T
trnF-ttc	F	9864-9936	73	-1
rrnS	F	9934-10834	901	-3
trnE-gaa	F	10834-10904	71	-1
trnT-aca	F	10905-10975	71	0
rrnL	R	11302-12929	1628	326
nad2	R	12961-14022	1062	31	ATG	TAA
trnI-atc	R	14022-14095	74	-1
nad1	R	14096-15076	981	0	ATG	TAA
trnL2-tta	R	15076-15149	74	-1
trnG-gga	R	15157-15225	69	7
trnY-tac	R	15226-15297	72	0
trnD-gac	F	15300-15368	69	2
trnM-atg	R	15372-15445	74	3
trnV-gta	F	15456-15526	71	10
trnC-tgc	R	15525-15594	70	-2
trnW-tga	R	15594-15662	69	-1
trnA-gca	F	15679-15748	70	16
trnL1-cta	R	15748-15819	72	-1
trnN-aac	R	15821-15892	72	1
trnQ-caa	F	15897-15968	72	4
trnP-cca	R	15970-16039	70	1

## Sheet: Zoroaster ophiactis
Gene	Strand	Position(Start-End)	Length(bp)	Intergenic_spacer	Start_coden	Stop_coden
cox1	F	1-1554	1554	33	ATG	TAA
trnR-cga	F	1556-1624	69	1
nad4l	F	1626-1922	297	1	ATG	TAA
cox2	F	1923-2612	690	0	ATG	TAA
trnK-aag	F	2614-2685	72	1
atp8	F	2688-2855	168	2	ATG	TAA
atp6	F	2846-3532	687	-10	ATG	TAA
cox3	F	3537-4319	783	4	ATG	TAA
trnS2-tca	R	4318-4388	71	-2
nad3	F	4413-4763	351	24	ATT	TAA
nad4	F	4772-6154	1383	8	ATG	TAA
trnH-cac	F	6308-6375	68	153
trnS1-agc	F	6375-6444	70	-1
nad5	F	6444-8333	1890	-1	ATG	TAA
nad6	R	8377-8865	489	43	ATG	TAA
cytb	F	8882-10019	1138	16	ATG	T
trnF-ttc	F	10019-10094	76	-1
rrnS	F	10091-10982	892	-4
trnE-gaa	F	10984-11052	69	1
trnT-aca	F	11056-11128	73	3
rrnL	R	11408-13038	1631	279
nad2	R	13052-14113	1062	13	GTG	TAA
trnI-atc	R	14113-14171	59	-1
nad1	R	14190-15167	978	18	GTG	TAG
trnL2-tta	R	15168-15241	74	0
trnG-gga	R	15268-15337	70	26
trnY-tac	R	15343-15414	72	5
trnD-gac	F	15423-15492	70	8
trnM-atg	R	15500-15573	74	7
trnV-gta	F	15577-15648	72	3
trnC-tgc	R	15648-15718	71	-1
trnW-tga	R	15718-15788	71	-1
trnA-gca	F	15799-15870	72	10
trnL1-cta	R	15870-15940	71	-1
trnN-aac	R	15943-16014	72	2
trnQ-caa	F	16018-16089	72	3
trnP-cca	R	16089-16159	71	-1

## Sheet: Brisinga sp.
Gene	Strand	Position(Start-End)	Length(bp)	Intergenic_spacer	Start_coden	Stop_coden
cox1	F	1-1554	1554	31	ATG	TAA
trnR-cga	F	1556-1622	67	1
nad4l	F	1624-1920	297	1	ATG	TAA
cox2	F	1921-2610	690	0	ATG	TAA
trnK-aag	F	2614-2688	75	3
atp8	F	2691-2861	171	2	ATG	TAA
atp6	F	2846-3538	693	-16	ATG	TAA
cox3	F	3543-4325	783	4	ATG	TAA
trnS2-tca	R	4323-4394	72	-3
nad3	F	4418-4768	351	23	ATG	TAA
nad4	F	4780-6162	1383	11	ATG	TAA
trnH-cac	F	6313-6383	71	150
trnS1-agc	F	6383-6452	70	-1
nad5	F	6452-8365	1914	-1	ATG	TAA
nad6	R	8389-8877	489	23	ATG	TAA
cytb	F	8892-10030	1139	14	ATG	TA
trnF-ttc	F	10029-10103	75	-2
rrnS	F	10100-10988	889	-4
trnE-gaa	F	10984-11055	72	-5
trnT-aca	F	11055-11126	72	-1
rrnL	R	11413-13005	1593	286
nad2	R	13030-14091	1062	24	ATG	TAA
trnI-atc	R	14091-14163	73	-1
nad1	R	14163-15140	978	-1	GTG	TAA
trnL2-tta	R	15141-15213	73	0
trnG-gga	R	15237-15306	70	23
trnY-tac	R	15307-15380	74	0
trnD-gac	F	15379-15449	71	-2
trnM-atg	R	15449-15521	73	-1
trnV-gta	F	15528-15601	74	6
trnC-tgc	R	15600-15670	71	-2
trnW-tga	R	15673-15741	69	2
trnA-gca	F	15756-15826	71	14
trnL1-cta	R	15826-15897	72	-1
trnN-aac	R	15898-15969	72	0
trnQ-caa	F	15972-16044	73	2
trnP-cca	R	16046-16115	70	1
