# Supplementary material for: Mitogenomics provides new insights into the phylogenetic relationships and evolutionary history of deep-sea sea stars (Asteroidea)
Source: Sci Rep. 2022 Mar 18;12:4656. doi: 10.1038/s41598-022-08644-9 (PMC8933410; doi:10.1038/s41598-022-08644-9)
Supplement: Supplementary file 3 — Supplementary Table S2. [file 41598_2022_8644_MOESM3_ESM.xls]

## Sheet: Sheet1
Table S2 Base composition of mtDNA in Asteroidea
	Species	GenBank NO.	mtDNA							PCGs							tRNA							rRNA
			A	T(U)	G	C	A+T	AT Skew	GC Skew	A	T(U)	G	C	A+T	AT Skew	GC Skew	A	T(U)	G	C	A+T	AT Skew	GC Skew	A	T(U)	G	C	A+T	AT Skew	GC Skew
Deep-sea	Freyastera benthophila	MG563681	34.7	33.53	10.65	21.13	68.23	0.0171479	-0.329767	30.2903	36.7774	13.7152	19.217	67.0677	-0.0967239	-0.167064	36.3286	34.3389	16.2388	13.0937	70.6675	0.0281562	0.107221	37.9462	31.9695	16.9675	13.1167	69.9158	0.0854848	0.128
	Styracaster yapensis	MH648613	34.36	31.58	11.55	22.5	65.94	0.0421595	-0.321586	28.8743	35.8028	14.4241	20.8988	64.6771	-0.107124	-0.1833	36.1469	33.634	16.4948	13.7242	69.7809	0.0360111	0.0916844	35.2594	30.5818	19.7327	14.4261	65.8412	0.0710448	0.155351
	Cheiraster sp.	MZ702701	33.31	30.65	12.05	23.99	63.96	0.0415885	-0.331299	28.0569	34.1444	14.3293	23.4694	62.2013	-0.0978688	-0.241809	35.3432	32.9699	17.1905	14.4965	68.313	0.0347418	0.0850202	36.8794	29.3538	18.7155	15.0512	66.2333	0.113623	0.108518
	Zoroaster ophiactis	MZ702704	34.5	30.04	11.23	24.23	64.54	0.0691044	-0.36661	28.4275	34.6211	14.7	22.2514	63.0486	-0.0982354	-0.204362	36.1057	32.3017	17.2147	14.3778	68.4075	0.0556079	0.0897959	35.2755	31.3516	18.7475	14.6254	66.627	0.0588935	0.123515
	Brisinga sp.	MZ702705	34.94	33.13	10.69	21.24	68.07	0.0265903	-0.33041	30.621	35.9672	13.5967	19.8151	66.5882	-0.0802881	-0.186113	35.9948	35.1578	16.0979	12.7495	71.1526	0.0117647	0.116071	38.5979	31.4263	16.801	13.1749	70.0242	0.102417	0.120968
	Paulasterias sp.	MZ702702	32.47	30.47	23.15	13.91	62.94	0.0317763	0.249325	26.0985	35.2391	16.4726	22.1899	61.3376	-0.149022	-0.147878	35	32.5641	17.6282	14.8077	67.5641	0.0360531	0.0869565	35.8118	27.4153	18.6646	18.1082	63.2271	0.1328	0.0151307
	Asthenactis papyraceus	MZ702703	34.04	34.26	9.77	21.93	68.3	-0.00322108	-0.383596	29.0704	37.2899	13.2966	20.3431	66.3603	-0.123862	-0.209472	38.3376	35.3737	14.2397	12.049	73.7113	0.0402098	0.0833333	40.0554	31.7517	15.777	12.416	71.807	0.115639	0.119215
Shallow water	Echinaster brasiliensis	MG636999	35.82	25.83	11.91	26.43	61.65	0.162044	-0.378717	29.1754	31.889	15.6688	23.2668	61.0644	-0.0444381	-0.195144	33.4824	30.8626	19.1054	16.5495	64.345	0.040715	0.0716846	32.582	29.221	22.3013	15.8956	61.8031	0.0543826	0.167702
	Henricia leviuscula	MK947912	36.03	24.42	13.67	25.89	60.45	0.19206	-0.308898	29.0827	30.5752	17.1511	23.1911	59.6579	-0.0250183	-0.149719	33.0328	30.1352	20.0901	16.7418	63.1681	0.0458716	0.0909091	31.9494	29.2606	22.8549	15.9352	61.21	0.0439276	0.178389
	Henricia pachyderma	MT079801	36.18	25.99	13.61	24.22	62.17	0.163905	-0.280465	29.4966	31.7514	16.5793	22.1727	61.248	-0.0368151	-0.144339	33.377	30.4319	19.9607	16.2304	63.8089	0.0461538	0.103074	32.8549	30.1435	21.3716	15.63	62.9984	0.043038	0.155172
	Euretaster insignis	MT476597	32.57	34.13	9.61	23.69	66.7	-0.0233883	-0.422823	28.9041	35.5655	13.6831	21.8473	64.4696	-0.103326	-0.22978	35.0257	38.8817	12.2751	13.8175	73.9075	-0.0521739	-0.0591133	30.9224	38.9679	13.1247	16.985	69.8903	-0.115116	-0.128205
	Asterias amurensis	AB183559	31.1	34.35	14.77	19.72	65.45	-0.0496562	-0.14352	27.1155	37.2282	16.2431	19.4132	64.3437	-0.157166	-0.0889052	33.9297	33.2907	17.6358	15.1438	67.2204	0.0095057	0.0760234	37.96	29.4	17.04	15.6	67.36	0.127078	0.0441176
	Aphelasterias japonica	KM244709	31.58	32.74	14.02	21.66	64.32	-0.0180348	-0.214126	27.195	35.6613	16.3659	20.7777	62.8564	-0.134693	-0.118779	34.9298	32.0562	17.8799	15.1341	66.986	0.042898	0.0831721	38.0895	28.8969	17.6659	15.3477	66.9864	0.137232	0.0702179
	Distolasterias nipon	MH473231	31.82	34.14	13.64	20.4	65.96	-0.0351728	-0.19859	27.9928	36.9883	15.4885	19.5304	64.9811	-0.138433	-0.115422	34.7415	32.0933	17.7175	15.4477	66.8348	0.0396226	0.0684411	37.8909	29.8316	17.2414	15.0361	67.7225	0.119005	0.068323
	Pisaster ochraceus	MH713001	33.25	32.48	12.98	20.96	65.73	0.0117146	-0.235121	28.5964	36.1773	15.4148	19.8116	64.7736	-0.117037	-0.124814	34.9002	33.0328	17.5145	14.5525	67.933	0.0274882	0.0923695	37.7049	29.2623	17.8689	15.1639	66.9672	0.126071	0.0818859
	Crossaster papposus	MW046047	35.49	31.71	12.67	20.12	67.2	0.05625	-0.227203	30.7383	35.7187	14.4255	19.1175	66.457	-0.0749408	-0.13988	34.9677	33.2903	17.2903	14.4516	68.2581	0.0245747	0.0894309	36.4005	31.2525	18.1597	14.1873	67.653	0.0760935	0.122807
	Culcita novaeguineae	MT476594	32.38	24.18	15.35	28.09	56.56	0.144979	-0.293278	26.7173	29.1525	18.2159	25.9143	55.8698	-0.0435869	-0.174446	29.3513	31.2781	17.7906	21.58	60.6294	-0.0317797	-0.096248	27.1722	28.1596	19.4708	25.1975	55.3318	-0.0178444	-0.128205
	Anthenea aspera	MT476596	35.64	26.3	12.54	25.52	61.94	0.150791	-0.34104	29.5744	31.3885	15.812	23.2252	60.9628	-0.0297568	-0.189902	30.7001	33.7187	15.8638	19.7174	64.4188	-0.0468594	-0.108303	29.7796	32.1042	15.511	22.6052	61.8838	-0.0375648	-0.18612
	Pentaceraster mammillatus	MT476590	32.48	24.03	15.86	27.63	56.51	0.149531	-0.270637	26.6824	29.0565	18.6087	25.6524	55.7388	-0.0425932	-0.15914	28.9846	31.2339	18.3805	21.401	60.2185	-0.0373533	-0.0759289	26.3816	29.407	19.9274	24.284	55.7886	-0.0542299	-0.0985401
	Protoreaster nodosus	MT476591	32.84	23.45	15.47	28.23	56.29	0.166815	-0.291991	27.2061	28.5153	18.3207	25.9579	55.7214	-0.0234962	-0.172482	31.4304	29.0571	21.4881	18.0244	60.4875	0.0392365	0.0876623	28.8252	26.847	24.7073	19.6205	55.6722	0.035533	0.114754
	Iconaster longimanus	MT476593	34.2	24.91	11.06	29.82	59.11	0.157165	-0.458904	27.4346	30.2792	15.2618	27.0244	57.7138	-0.0492894	-0.278168	31.1211	32.0876	16.3015	20.4897	63.2088	-0.0152905	-0.113835	29.2945	31.6062	15.6238	23.4755	60.9008	-0.0379581	-0.200815
	Nepanthia sp. JS-2103	MT476595	34.84	23.58	12.34	29.24	58.42	0.192742	-0.406445	28.7039	28.5377	16.3297	26.4286	57.2416	0.00290475	-0.236185	30.593	32.9515	16.1051	20.3504	63.5445	-0.0371156	-0.116451	29.1069	30.7416	16.3078	23.8437	59.8485	-0.0273151	-0.187686
	Patiria pectinifera	D16387	32.4	28.86	14.13	24.61	61.26	0.0577865	-0.270521	27.4479	32.5748	16.5315	23.4458	60.0227	-0.0854155	-0.172955	32.1107	31.9176	19.1763	16.7954	64.0283	0.00301508	0.0661896	35.3377	28.3361	19.9753	16.3509	63.6738	0.109961	0.0997732
	Aquilonastra batheri	MH507076	35.37	27.53	11.94	25.15	62.9	0.124642	-0.356161	29.6626	32.0952	15.1277	23.1145	61.7578	-0.0393901	-0.208846	31.7876	33.3333	18.6156	16.2634	65.121	-0.0237358	0.0674374	35.3176	28.8054	20.7751	15.1019	64.1231	0.101558	0.158129
	Ophidiaster granifer	MT476592	31.85	34.66	21.34	12.15	66.51	-0.0422493	0.27441	30.7068	34.8517	14.1012	20.3403	65.5585	-0.0632237	-0.18115	33.6113	35.6639	13.3419	17.3829	69.2752	-0.0296296	-0.131524	30.6661	37.0516	14.8207	17.4616	67.7178	-0.0942957	-0.0818071
	Acanthaster brevispinus	AB231476	31.6	24.78	15.29	28.33	56.38	0.120965	-0.298945	26.1655	29.6927	18.1771	25.9647	55.8582	-0.0631447	-0.176424	31.5891	29.845	21.0594	17.5065	61.4341	0.0283912	0.0921273	27.78	26.85	25.6773	19.6927	54.63	0.0170244	0.131907
	Acanthaster planci	AB231475	31.1	25.24	15.71	27.95	56.34	0.104011	-0.280348	25.6854	29.8586	18.6223	25.8338	55.5439	-0.0751336	-0.162215	31.827	29.5675	20.8522	17.7534	61.3944	0.0368034	0.0802676	28.4907	26.7958	25.1009	19.6126	55.2865	0.0306569	0.122744
	Archaster typicus	MN052674	33.08	26.38	15.01	25.53	59.46	0.112681	-0.259497	27.8928	31.1938	17.3347	23.5787	59.0865	-0.0558676	-0.152615	31.3789	30.0902	21.0696	17.4613	61.4691	0.0209644	0.0936455	29.4657	27.9506	23.8437	18.74	57.4163	0.0263889	0.11985
	Astropecten polyacanthus	AB183560	32.5	31.51	13.55	22.44	64.01	0.0154663	-0.247013	27.7923	34.7295	15.9511	21.5271	62.5218	-0.110956	-0.148778	34.7044	32.3265	18.4447	14.5244	67.0308	0.0354746	0.118908	37.465	28.9484	18.0728	15.5138	66.4134	0.128236	0.0761905
	Luidia quinaria	AB183558	30.84	32.14	13.81	23.21	62.98	-0.0206415	-0.253917	25.7564	35.1644	16.4792	22.6001	60.9207	-0.15443	-0.156627	34.5093	32.0718	17.7037	15.7152	66.5811	0.0366089	0.059501	35.518	29.2178	18.2664	16.9979	64.7357	0.097322	0.0359712
