# Supplementary material for: Mitogenomics provides new insights into the phylogenetic relationships and evolutionary history of deep-sea sea stars (Asteroidea)
Source: Sci Rep. 2022 Mar 18;12:4656. doi: 10.1038/s41598-022-08644-9 (PMC8933410; doi:10.1038/s41598-022-08644-9)
Supplement: Supplementary file 4 — Supplementary Table S3. [file 41598_2022_8644_MOESM4_ESM.xls]

## Sheet: Sheet1
	Table S3. The proportions (%) of amino acid of mitochondrial PCGs from Asteroidea.
	Category of amino acids	Amino acids	Freyastera benthophila	Styracaster yapensis	Cheiraster sp.	Zoroaster ophiactis	Brisinga sp.	Paulasterias sp.	Asthenactis papyraceus	Echinaster brasiliensis	Henricia leviuscula	Henricia pachyderma	Euretaster insignis	Asterias amurensis	Aphelasterias japonica	Distolasterias nipon	Pisaster ochraceus	Crossaster papposus	Culcita novaeguineae	Anthenea aspera	Pentaceraster mammillatus	Protoreaster nodosus	Iconaster longimanus	Nepanthia sp.	Patiria pectinifera	Aquilonastra batheri	Ophidiaster granifer	Acanthaster brevispinus	Acanthaster planci	Archaster typicus	Astropecten polyacanthus	Luidia quinaria
	Non-polar amino acids	Phe	8.68	8.53	8.45	8.8	8.58	8.79	9.19	8.17	8.2	8.21	8.83	8.54	8.48	8.49	8.43	7.86	8.14	8.29	7.96	7.88	8.35	7.32	8.34	8.19	8.12	7.88	7.78	8.23	9.11	8.84
		Leu	15.85	16.68	16.59	16.48	15.93	16.36	16.07	16.39	15.4	15.42	16.48	15.85	15.85	16	16.1	16.09	16.31	16.06	15.84	16.03	16.28	16.7	16.14	16.43	15.86	16.29	16.16	16.22	15.94	16.03
		Ile	7.69	6.36	6.41	6.44	7.09	6.27	9.32	5.23	4.29	4.22	8.09	6.26	6.12	5.91	5.68	5.92	4.29	5.13	4.24	4.29	5.1	4.54	5.1	5.18	6.91	4.71	4.92	4.3	6.18	6.28
		Met	7.95	7.02	6.8	7.52	8.16	6.25	6.22	7.43	8.09	8.26	6.62	6.71	7.14	7.35	7.77	8.52	6.73	7.48	7.49	7.52	6.81	7.88	6.7	7.66	7.51	6.57	6.34	7.34	6.2	5.81
		Val	4.26	5.52	5.1	5.36	4.4	6.03	4.1	5.86	6.26	6.29	4.88	6.21	6.07	5.88	5.86	5.11	7.1	5.94	6.76	6.68	5.84	5.75	6.33	5.47	4.87	6.97	6.99	6.5	6.52	6.28
		Gly	5.49	5.84	5.86	5.57	5.49	5.88	5.36	6.17	6.55	6.48	5.62	5.82	5.65	5.62	5.78	5.85	6.31	6.25	6.55	6.47	6.02	6.2	6.04	6.09	5.92	6.63	6.71	6.13	5.86	6.09
		Pro	4.37	4.4	4.66	4.31	4.37	4.31	4.25	4.28	4.35	4.35	4.51	4.17	4.21	4.18	4.19	4.38	4.69	4.6	4.77	4.84	5.18	4.88	4.55	4.58	4.42	4.61	4.71	4.45	4.53	4.6
		Trp*	2.62	2.62	2.67	2.63	2.62	2.65	2.7	2.63	2.67	2.65	2.72	2.65	2.59	2.55	2.59	2.67	2.62	2.64	2.67	2.67	2.62	2.7	2.67	2.69	2.7	2.67	2.62	2.62	2.62	2.56
		Ala	5.31	5.55	5.39	5.52	5.34	6.54	4.7	5.67	6.36	6.24	4.43	6.34	6.23	5.8	5.89	5.43	6.68	5.99	6.73	6.62	5.21	5.54	6.09	5.81	5.47	6.68	6.89	6.58	5.81	6.28
		Summation	62.22	62.52	61.93	62.63	61.98	63.08	61.91	61.83	62.17	62.12	62.18	62.55	62.34	61.78	62.29	61.83	62.87	62.38	63.01	63	61.41	61.51	61.96	62.1	61.78	63.01	63.12	62.37	62.77	62.77
	Polar-uncharged amino acids	Ser	9.63	9.45	10.2	9.54	9.37	9.79	10.43	9.11	9.16	9.39	10.52	10.66	10.52	10.42	10.1	9.72	9.69	9.76	9.77	9.48	9.71	9.61	10.18	9.76	9.48	9.51	9.69	10.03	10.47	10.52
		Thr	6.2	6.78	6.44	6.52	6.33	5.64	5.67	7.2	6.81	6.87	5.69	5.82	6.23	6.11	6.28	6.84	6.68	7.01	6.39	6.73	7.67	7.72	6.8	7.3	6.47	7.18	6.76	7.02	5.84	5.94
		Tyr	3.48	3.14	3.14	3.34	3.51	3.36	3.31	2.99	3.01	2.96	3.37	3.38	3.35	3.38	3.3	3.17	2.96	2.96	3.01	2.96	2.93	2.91	3.11	3.17	3.22	2.96	2.99	3.07	2.88	3.01
		Gln	2.14	2.07	2.12	2.23	2.12	2.14	2.18	2.44	2.3	2.25	2	2.12	2.01	2.06	2.12	2.15	2.04	2.2	2.09	2.02	2.3	2.13	2.17	2.2	2.09	2.12	2.02	1.99	2.15	2.25
		Asn	3.22	2.7	2.72	2.81	3.53	2.73	3.36	2.13	2.09	2.05	2.98	2.8	2.41	2.73	2.51	2.54	2.07	1.81	1.75	2.04	2.54	2.28	2.56	2.35	2.72	2.25	2.3	1.7	2.28	2.46
		Cys	0.99	0.94	0.99	0.95	0.99	1.03	0.97	0.92	1	0.94	0.87	1.21	1.07	1.11	1.07	0.92	1.1	0.86	1.05	1.07	0.99	0.89	0.89	0.89	0.94	0.94	1.02	1.02	0.86	0.92
		Summation	25.66	25.08	25.61	25.39	25.85	24.69	25.92	24.79	24.37	24.46	25.43	25.99	25.59	25.81	25.38	25.34	24.54	24.6	24.06	24.3	26.14	25.54	25.71	25.67	24.92	24.96	24.78	24.83	24.48	25.1
	Charged amino acids	His	2.22	2.17	2.35	2.1	2.28	2.38	2.13	2.21	2.15	2.15	2.29	2.1	2.17	2.14	2.2	2.23	2.17	2.22	2.17	2.09	2.28	2.36	2.2	2.07	2.23	2.23	2.25	2.17	2.23	2.28
		Lys	4.58	4.69	4.58	4.31	4.63	4.05	4.91	5.46	5.58	5.48	4.82	3.9	4.29	4.49	4.53	5.09	4.29	4.89	4.74	4.69	4.58	4.86	4.13	4.5	5.21	3.75	3.64	4.58	4.69	4.05
		Arg	1.73	1.81	1.7	1.71	1.67	1.88	1.5	1.86	1.91	1.97	1.69	1.73	1.83	1.81	1.83	1.78	1.96	1.88	1.99	1.94	1.75	1.84	1.91	1.83	1.86	1.94	2.04	1.96	1.83	1.67
		Asp	1.62	1.62	2.09	2.08	1.94	2.12	1.94	1.65	1.57	1.6	1.5	1.68	1.65	1.81	1.65	1.63	1.73	1.81	1.81	1.81	1.7	1.65	1.8	1.67	1.73	1.86	1.73	1.68	1.7	2.3
		Glu	1.96	2.12	1.73	1.79	1.65	1.8	1.68	2.21	2.25	2.23	2.08	2.07	2.14	2.14	2.12	2.1	2.44	2.2	2.23	2.17	2.12	2.23	2.28	2.17	2.28	2.25	2.44	2.41	2.3	1.83
		Summation	12.11	12.41	12.45	11.99	12.17	12.23	12.16	13.39	13.46	13.43	12.38	11.48	12.08	12.39	12.33	12.83	12.59	13	12.94	12.7	12.43	12.94	12.32	12.24	13.31	12.03	12.1	12.8	12.75	12.13

## Sheet: Sheet2
		Freyastera benthophila			Cheiraster sp.			Zoroaster ophiactis			Brisinga sp.			Paulasterias sp.nov.			Asthenactis papyraceus			Styracaster yapensis			Echinaster brasiliensis			Henricia leviuscula			Henricia pachyderma			Euretaster insignis			Asterias amurensis			Aphelasterias japonica			Distolasterias nipon			Pisaster ochraceus			Crossaster papposus
amino acid	codon	no.	%	RSCU	no.	%	RSCU	no.	%	RSCU	no.	%	RSCU	no.	%	RSCU	no.	%	RSCU	no.	%	RSCU	no.	%	RSCU	no.	%	RSCU	no.	%	RSCU	no.	%	RSCU	no.	%	RSCU	no.	%	RSCU	no.	%	RSCU	no.	%	RSCU	no.	%	RSCU
Phe	TTT	235	0.06147	1.42	201	0.0525903	1.24	212	0.0557162	1.27	225	0.0588697	1.37	254	0.0672313	1.53	251	0.0659139	1.43	212	0.0554974	1.3	201	0.0527836	1.29	171	0.0447761	1.09	196	0.0513896	1.25	217	0.0572107	1.3	279	0.0730941	1.71	266	0.0695789	1.64	266	0.0686275	1.62	242	0.0633342	1.5	233	0.0610747	1.55
	TTC	97	0.0253727	0.58	122	0.0319205	0.76	123	0.0323259	0.73	103	0.0269492	0.63	78	0.0206458	0.47	99	0.0259979	0.57	114	0.0298429	0.7	110	0.0288866	0.71	142	0.0371825	0.91	117	0.0306765	0.75	118	0.0311099	0.7	47	0.0123133	0.29	58	0.0151713	0.36	63	0.0162539	0.38	80	0.0209369	0.5	67	0.0175623	0.45
Leu	TTA	255	0.0667015	2.52	167	0.0436944	1.58	174	0.0457293	1.67	230	0.0601779	2.27	180	0.0476443	1.75	257	0.0674895	2.52	211	0.0552356	1.99	135	0.0354517	1.3	111	0.0290652	1.13	151	0.039591	1.54	168	0.0442921	1.61	217	0.0568509	2.15	187	0.0489145	1.85	224	0.0577915	2.17	216	0.0565297	2.11	222	0.0581913	2.17
	TTG	66	0.0172639	0.65	49	0.0128205	0.46	81	0.0212878	0.78	68	0.0177917	0.67	75	0.0198518	0.73	70	0.0183824	0.69	63	0.0164921	0.59	99	0.0259979	0.95	89	0.0233045	0.91	76	0.0199266	0.78	83	0.0218824	0.8	68	0.017815	0.67	81	0.0211875	0.8	54	0.0139319	0.52	79	0.0206752	0.77	48	0.0125819	0.47
	CTT	106	0.0277269	1.05	143	0.037415	1.35	109	0.0286465	1.04	118	0.0308739	1.16	138	0.0365273	1.34	112	0.0294118	1.1	148	0.0387435	1.39	104	0.0273109	1	76	0.0199005	0.78	103	0.0270058	1.05	126	0.0332191	1.21	140	0.036678	1.39	124	0.0324353	1.23	153	0.0394737	1.48	122	0.0319288	1.19	153	0.0401048	1.5
	CTC	53	0.0138635	0.52	97	0.0253794	0.92	76	0.0199737	0.73	39	0.0102041	0.38	68	0.0179989	0.66	68	0.0178571	0.67	65	0.0170157	0.61	122	0.0320378	1.17	88	0.0230427	0.9	55	0.0144206	0.56	83	0.0218824	0.8	38	0.00995546	0.38	48	0.0125556	0.48	42	0.0108359	0.41	40	0.0104685	0.39	38	0.00996068	0.37
	CTA	118	0.0308658	1.17	166	0.0434328	1.57	176	0.0462549	1.68	146	0.0381999	1.44	111	0.0293806	1.08	97	0.0254727	0.95	142	0.0371728	1.34	151	0.0396534	1.45	185	0.048442	1.89	173	0.0453592	1.77	160	0.042183	1.54	112	0.0293424	1.11	133	0.0347894	1.32	118	0.0304438	1.14	137	0.0358545	1.34	125	0.0327654	1.22
	CTG	8	0.0020926	0.08	12	0.00313972	0.11	11	0.00289093	0.11	8	0.00209314	0.08	46	0.0121758	0.45	8	0.00210084	0.08	8	0.00209424	0.08	13	0.00341387	0.13	39	0.0102121	0.4	30	0.00786576	0.31	5	0.00131822	0.05	30	0.00785958	0.3	33	0.00863196	0.33	29	0.00748194	0.28	21	0.00549594	0.2	28	0.00733945	0.27
Ile	ATT	229	0.0599006	1.34	165	0.0431711	1.15	177	0.0465177	1.18	216	0.0565149	1.29	174	0.0460561	1.34	251	0.0659139	1.46	188	0.0492147	1.3	109	0.0286239	0.81	91	0.0238282	0.7	100	0.0262192	0.76	207	0.0545742	1.29	197	0.0516112	1.46	185	0.0483913	1.33	199	0.0513416	1.43	179	0.0468464	1.26	203	0.053211	1.27
	ATC	65	0.0170024	0.38	80	0.0209314	0.56	68	0.0178712	0.45	55	0.0143904	0.33	63	0.0166755	0.49	104	0.0273109	0.61	55	0.0143979	0.38	90	0.0236345	0.67	73	0.019115	0.56	61	0.0159937	0.47	100	0.0263644	0.62	42	0.0110034	0.31	49	0.0128172	0.35	30	0.00773994	0.22	38	0.00994504	0.27	23	0.00602883	0.14
Met	ATA	220	0.0575464	1.28	184	0.0481423	1.29	204	0.0536137	1.36	231	0.0604396	1.38	152	0.0402329	1.17	159	0.0417542	0.93	192	0.0502618	1.32	205	0.053834	1.52	226	0.0591778	1.74	232	0.0608285	1.77	175	0.0461376	1.09	166	0.0434897	1.23	184	0.0481297	1.32	188	0.0485036	1.35	209	0.0546977	1.47	252	0.066055	1.58
	ATG	84	0.0219723	1	76	0.0198849	1	82	0.0215506	1	81	0.0211931	1	84	0.022234	1	78	0.0204832	1	76	0.0198953	1	78	0.0204832	1	83	0.0217334	1	83	0.0217619	1	76	0.0200369	1	90	0.0235787	1	89	0.0232801	1	97	0.0250258	1	88	0.0230306	1	73	0.019135	1
Val	GTT	65	0.0170024	1.6	73	0.0190999	1.5	77	0.0202365	1.51	70	0.018315	1.67	98	0.0259397	1.72	64	0.0168067	1.64	74	0.0193717	1.4	106	0.0278361	1.9	84	0.0219953	1.41	95	0.0249082	1.58	77	0.0203006	1.66	81	0.0212209	1.37	81	0.0211875	1.4	88	0.0227038	1.54	96	0.0251243	1.71	71	0.0186107	1.46
	GTC	13	0.00340047	0.32	32	0.00837258	0.66	25	0.0065703	0.49	14	0.003663	0.33	36	0.00952885	0.63	17	0.00446429	0.44	19	0.00497382	0.36	33	0.00866597	0.59	32	0.00837916	0.54	34	0.00891453	0.57	21	0.00553651	0.45	27	0.00707362	0.46	31	0.00810882	0.53	22	0.00567595	0.39	18	0.00471081	0.32	11	0.00288336	0.23
	GTA	67	0.0175255	1.64	73	0.0190999	1.5	62	0.0162943	1.22	61	0.0159602	1.45	69	0.0182636	1.21	57	0.0149685	1.46	88	0.0230366	1.67	48	0.012605	0.86	86	0.022519	1.44	74	0.0194022	1.23	60	0.0158186	1.3	89	0.0233167	1.5	73	0.019095	1.26	91	0.0234778	1.6	79	0.0206752	1.41	93	0.0243775	1.91
	GTG	18	0.00470834	0.44	17	0.00444793	0.35	40	0.0105125	0.78	23	0.00601779	0.55	25	0.00661726	0.44	18	0.00472689	0.46	30	0.0078534	0.57	36	0.00945378	0.65	37	0.0096884	0.62	37	0.0097011	0.62	27	0.00711838	0.58	40	0.0104794	0.68	47	0.012294	0.81	27	0.00696594	0.47	31	0.00811306	0.55	20	0.00524246	0.41
Gly	GGT	69	0.0180487	1.31	62	0.0162219	1.11	56	0.0147175	1.06	48	0.0125589	0.91	27	0.00714664	0.49	46	0.0120798	0.9	68	0.017801	1.22	53	0.0139181	0.9	67	0.0175439	1.07	64	0.0167803	1.04	61	0.0160823	1.15	33	0.00864553	0.59	27	0.00706252	0.5	36	0.00928793	0.66	44	0.0115153	0.8	42	0.0110092	0.75
	GGC	12	0.0031389	0.23	25	0.00654108	0.45	36	0.00946124	0.68	21	0.00549451	0.4	44	0.0116464	0.79	26	0.00682773	0.51	30	0.0078534	0.54	33	0.00866597	0.56	22	0.00576067	0.35	21	0.00550603	0.34	26	0.00685473	0.49	32	0.00838355	0.58	29	0.00758567	0.54	23	0.00593395	0.42	34	0.00889819	0.62	17	0.00445609	0.3
	GGA	100	0.0261575	1.9	95	0.0248561	1.7	100	0.0262812	1.89	115	0.030089	2.19	93	0.0246162	1.68	98	0.0257353	1.92	100	0.026178	1.79	99	0.0259979	1.69	100	0.0261849	1.6	99	0.025957	1.6	97	0.0255734	1.82	114	0.0298664	2.05	116	0.0303427	2.15	115	0.0296698	2.11	119	0.0311437	2.15	114	0.029882	2.04
	GGG	29	0.00758567	0.55	42	0.010989	0.75	20	0.00525624	0.38	26	0.00680272	0.5	58	0.015352	1.05	34	0.00892857	0.67	25	0.0065445	0.45	50	0.0131303	0.85	61	0.0159728	0.98	63	0.0165181	1.02	29	0.00764566	0.54	43	0.0112654	0.77	44	0.0115093	0.81	44	0.0113519	0.81	24	0.00628108	0.43	50	0.0131062	0.9
Pro	CCT	68	0.0177871	1.63	75	0.0196232	1.69	55	0.0144547	1.34	59	0.0154369	1.41	48	0.0127051	1.18	71	0.018645	1.75	65	0.0170157	1.55	49	0.0128676	1.2	38	0.00995025	0.92	40	0.0104877	0.96	60	0.0158186	1.4	78	0.0204349	1.96	64	0.0167408	1.59	75	0.0193498	1.85	77	0.0201518	1.93	74	0.0193971	1.77
	CCC	27	0.00706252	0.65	53	0.0138671	1.19	67	0.0176084	1.63	38	0.00994244	0.91	64	0.0169402	1.57	53	0.0139181	1.31	52	0.0136126	1.24	45	0.0118172	1.1	55	0.0144017	1.33	51	0.0133718	1.23	63	0.0166095	1.47	37	0.00969348	0.93	53	0.0138635	1.32	47	0.0121259	1.16	34	0.00889819	0.85	42	0.0110092	1.01
	CCA	61	0.0159561	1.46	48	0.0125589	1.08	37	0.00972405	0.9	63	0.0164835	1.51	42	0.011117	1.03	35	0.00919118	0.86	47	0.0123037	1.12	60	0.0157563	1.47	61	0.0159728	1.47	61	0.0159937	1.47	44	0.0116003	1.03	36	0.00943149	0.91	32	0.00837039	0.8	30	0.00773994	0.74	41	0.0107302	1.02	47	0.0123198	1.13
	CCG	11	0.00287732	0.26	2	0.000523286	0.04	5	0.00131406	0.12	7	0.0018315	0.17	9	0.00238221	0.22	3	0.000787815	0.07	4	0.00104712	0.1	9	0.00236345	0.22	12	0.00314218	0.29	14	0.00367069	0.34	4	0.00105457	0.09	8	0.00209589	0.2	12	0.0031389	0.3	10	0.00257998	0.25	8	0.00209369	0.2	4	0.00104849	0.1
Trp	TGA	90	0.0235417	1.8	81	0.0211931	1.59	81	0.0212878	1.62	89	0.0232862	1.78	73	0.0193224	1.46	89	0.0233718	1.73	81	0.0212042	1.62	72	0.0189076	1.44	68	0.0178057	1.33	76	0.0199266	1.5	89	0.0234643	1.73	76	0.0199109	1.5	73	0.019095	1.47	81	0.0208978	1.64	81	0.0211986	1.64	87	0.0228047	1.71
	TGG	10	0.00261575	0.2	21	0.00549451	0.41	19	0.00499343	0.38	11	0.00287807	0.22	27	0.00714664	0.54	14	0.00367647	0.27	19	0.00497382	0.38	28	0.00735294	0.56	34	0.00890285	0.67	25	0.0065548	0.5	14	0.00369101	0.27	25	0.00654965	0.5	26	0.00680094	0.53	18	0.00464396	0.36	18	0.00471081	0.36	15	0.00393185	0.29
Ala	GCT	72	0.0188334	1.42	49	0.0128205	0.95	61	0.0160315	1.16	62	0.0162219	1.22	74	0.0195871	1.2	60	0.0157563	1.34	82	0.021466	1.55	43	0.011292	0.8	53	0.013878	0.87	55	0.0144206	0.92	46	0.0121276	1.1	101	0.0264606	1.67	84	0.0219723	1.41	84	0.0216718	1.49	73	0.0191049	1.3	67	0.0175623	1.29
	GCC	63	0.0164792	1.24	78	0.0204082	1.51	71	0.0186597	1.35	71	0.0185767	1.39	98	0.0259397	1.59	58	0.0152311	1.3	55	0.0143979	1.04	74	0.0194328	1.37	98	0.0256612	1.61	89	0.0233351	1.5	58	0.0152913	1.38	61	0.0159811	1.01	88	0.0230186	1.48	72	0.0185759	1.28	80	0.0209369	1.42	61	0.0159895	1.18
	GCA	57	0.0149098	1.12	70	0.018315	1.36	71	0.0186597	1.35	65	0.0170068	1.27	59	0.0156167	0.96	57	0.0149685	1.27	69	0.0180628	1.3	93	0.0244223	1.72	82	0.0214716	1.35	82	0.0214997	1.38	57	0.0150277	1.36	69	0.018077	1.14	58	0.0151713	0.97	60	0.0154799	1.07	63	0.0164878	1.12	73	0.019135	1.41
	GCG	11	0.00287732	0.22	9	0.00235479	0.17	7	0.00183968	0.13	6	0.00156986	0.12	16	0.00423504	0.26	4	0.00105042	0.09	6	0.00157068	0.11	6	0.00157563	0.11	10	0.00261849	0.16	12	0.0031463	0.2	7	0.0018455	0.17	11	0.00288184	0.18	8	0.0020926	0.13	9	0.00232198	0.16	9	0.0023554	0.16	6	0.00157274	0.12
Ser	TCT	109	0.0285116	2.37	106	0.0277342	2.17	91	0.0239159	2.01	116	0.0303506	2.59	108	0.0285866	2.34	119	0.03125	2.4	114	0.0298429	2.53	66	0.0173319	1.52	66	0.017282	1.51	80	0.0209754	1.79	99	0.0261007	1.98	158	0.0413938	3.11	151	0.0394978	3	155	0.0399897	3.07	141	0.0369013	2.92	119	0.0311927	2.57
	TCC	66	0.0172639	1.43	97	0.0253794	1.99	99	0.0260184	2.18	69	0.0180534	1.54	85	0.0224987	1.84	81	0.021271	1.63	73	0.0191099	1.62	97	0.0254727	2.24	87	0.0227808	1.99	85	0.0222863	1.9	100	0.0263644	2.01	45	0.0117894	0.88	58	0.0151713	1.15	51	0.0131579	1.01	63	0.0164878	1.31	61	0.0159895	1.32
	TCA	73	0.019095	1.59	78	0.0204082	1.6	52	0.0136662	1.15	64	0.0167452	1.43	60	0.0158814	1.3	77	0.0202206	1.55	65	0.0170157	1.44	82	0.0215336	1.89	87	0.0227808	1.99	84	0.0220241	1.88	89	0.0234643	1.78	71	0.018601	1.4	54	0.014125	1.07	63	0.0162539	1.25	65	0.0170113	1.35	78	0.0204456	1.68
	TCG	6	0.00156945	0.13	11	0.00287807	0.23	8	0.0021025	0.18	3	0.000784929	0.07	10	0.0026469	0.22	11	0.00288866	0.22	6	0.00157068	0.13	5	0.00131303	0.12	18	0.00471328	0.41	13	0.0034085	0.29	7	0.0018455	0.14	10	0.00261986	0.2	15	0.00392362	0.3	12	0.00309598	0.24	10	0.00261712	0.21	9	0.00235911	0.19
	AGT	35	0.00915511	0.76	25	0.00654108	0.51	33	0.0086728	0.73	33	0.00863422	0.74	20	0.00529381	0.43	24	0.00630252	0.48	30	0.0078534	0.66	22	0.00577731	0.51	13	0.00340403	0.3	21	0.00550603	0.47	25	0.00659109	0.5	25	0.00654965	0.49	16	0.00418519	0.32	33	0.00851393	0.65	20	0.00523423	0.41	24	0.00629096	0.52
	AGC	13	0.00340047	0.28	15	0.00392465	0.31	15	0.00394218	0.33	11	0.00287807	0.25	29	0.00767602	0.63	10	0.00262605	0.2	17	0.00445026	0.38	7	0.00183824	0.16	18	0.00471328	0.41	14	0.00367069	0.31	6	0.00158186	0.12	17	0.00445376	0.33	20	0.00523149	0.4	17	0.00438596	0.34	8	0.00209369	0.17	11	0.00288336	0.24
	AGA	58	0.0151713	1.26	39	0.0102041	0.8	49	0.0128778	1.08	57	0.0149137	1.27	44	0.0116464	0.95	51	0.0133929	1.03	45	0.0117801	1	46	0.0120798	1.06	41	0.0107358	0.94	48	0.0125852	1.07	52	0.0137095	1.04	64	0.0167671	1.26	71	0.0185718	1.41	58	0.0149639	1.15	61	0.0159644	1.26	54	0.0141547	1.16
	AGG	8	0.0020926	0.17	19	0.00497122	0.39	16	0.00420499	0.35	5	0.00130822	0.11	14	0.00370566	0.3	24	0.00630252	0.48	11	0.00287958	0.24	22	0.00577731	0.51	20	0.00523697	0.46	13	0.0034085	0.29	21	0.00553651	0.42	17	0.00445376	0.33	17	0.00444677	0.34	15	0.00386997	0.3	18	0.00471081	0.37	15	0.00393185	0.32
Thr	ACT	76	0.0198797	1.28	80	0.0209314	1.3	69	0.018134	1.11	73	0.0190999	1.21	61	0.0161461	1.15	75	0.0196954	1.39	81	0.0212042	1.25	47	0.0123424	0.69	43	0.0112595	0.66	50	0.0131096	0.76	63	0.0166095	1.17	103	0.0269845	1.86	84	0.0219723	1.41	116	0.0299278	1.96	96	0.0251243	1.6	84	0.0220183	1.29
	ACC	70	0.0183102	1.18	92	0.0240712	1.5	96	0.02523	1.55	69	0.0180534	1.14	72	0.0190577	1.35	86	0.022584	1.59	76	0.0198953	1.17	102	0.0267857	1.49	85	0.0222571	1.31	81	0.0212375	1.24	72	0.0189823	1.33	53	0.0138853	0.95	80	0.020926	1.34	53	0.0136739	0.89	54	0.0141324	0.9	59	0.0154653	0.9
	ACA	88	0.0230186	1.49	71	0.0185767	1.15	81	0.0212878	1.31	93	0.0243328	1.54	64	0.0169402	1.2	49	0.0128676	0.91	95	0.0248691	1.47	121	0.0317752	1.77	123	0.0322074	1.89	124	0.0325118	1.89	79	0.0208278	1.46	58	0.0151952	1.05	67	0.0175255	1.13	62	0.0159959	1.05	75	0.0196284	1.25	115	0.0301442	1.76
	ACG	3	0.000784724	0.05	3	0.000784929	0.05	2	0.000525624	0.03	7	0.0018315	0.12	16	0.00423504	0.3	6	0.00157563	0.11	7	0.00183246	0.11	4	0.00105042	0.06	9	0.00235664	0.14	7	0.00183534	0.11	2	0.000527287	0.04	8	0.00209589	0.14	7	0.00183102	0.12	6	0.00154799	0.1	15	0.00392567	0.25	3	0.00078637	0.05
Tyr	TAT	100	0.0261575	1.5	58	0.0151753	0.97	77	0.0202365	1.21	82	0.0214547	1.22	80	0.0211752	1.26	78	0.0204832	1.24	83	0.0217277	1.38	55	0.0144433	55	55	0.0144017	0.96	46	0.0120608	0.81	69	0.0181914	1.08	72	0.018863	1.12	65	0.0170024	1.02	70	0.0180599	1.07	73	0.0191049	1.16	83	0.0217562	1.37
	TAC	33	0.00863196	0.5	62	0.0162219	1.03	50	0.0131406	0.79	52	0.0136054	0.78	47	0.0124404	0.74	48	0.012605	0.76	37	0.00968586	0.62	59	0.0154937	59	60	0.0157109	1.04	67	0.0175669	1.19	59	0.015555	0.92	57	0.0149332	0.88	63	0.0164792	0.98	61	0.0157379	0.93	53	0.0138707	0.84	38	0.00996068	0.63
Gln	CAA	73	0.019095	1.78	69	0.0180534	1.7	73	0.0191853	1.72	70	0.018315	1.73	59	0.0156167	1.46	74	0.0194328	1.78	72	0.0188482	1.82	76	0.019958	76	61	0.0159728	1.39	72	0.0188778	1.67	67	0.0176641	1.76	62	0.0162431	1.53	53	0.0138635	1.38	65	0.0167699	1.63	63	0.0164878	1.56	70	0.0183486	1.71
	CAG	9	0.00235417	0.22	12	0.00313972	0.3	12	0.00315375	0.28	11	0.00287807	0.27	22	0.00582319	0.54	9	0.00236345	0.22	7	0.00183246	0.18	17	0.00446429	17	27	0.00706991	0.61	14	0.00367069	0.33	9	0.00237279	0.24	19	0.00497773	0.47	24	0.00627779	0.62	15	0.00386997	0.38	18	0.00471081	0.44	12	0.00314548	0.29
Asn	AAT	74	0.0193565	0.91	49	0.0128205	0.64	49	0.0128778	0.66	87	0.022763	1	62	0.0164108	0.92	70	0.0183824	0.77	52	0.0136126	0.68	27	0.00709034	27	29	0.00759361	0.35	34	0.00891453	0.42	56	0.014764	0.66	52	0.0136233	0.79	57	0.0149098	0.87	56	0.0144479	0.78	52	0.013609	0.72	67	0.0175623	0.83
	AAC	49	0.0128172	0.6	55	0.0143904	0.71	58	0.0152431	0.78	48	0.0125589	0.55	41	0.0108523	0.61	58	0.0152311	0.64	51	0.0133508	0.66	54	0.0141807	54	51	0.0133543	0.62	44	0.0115364	0.54	57	0.0150277	0.67	55	0.0144092	0.83	35	0.00915511	0.54	50	0.0128999	0.69	44	0.0115153	0.61	30	0.0078637	0.37
Cys	TGT	27	0.00706252	1.42	14	0.003663	0.74	20	0.00525624	1.11	27	0.00706436	1.42	20	0.00529381	1.03	26	0.00682773	1.41	26	0.00680628	1.44	20	0.0052521	1.14	19	0.00497512	1	18	0.00471945	1	24	0.00632745	1.45	30	0.00785958	1.3	22	0.00575464	1.07	29	0.00748194	1.35	25	0.00654279	1.22	19	0.00498034	1.09
	TGC	11	0.00287732	0.58	24	0.00627943	1.26	16	0.00420499	0.89	11	0.00287807	0.58	19	0.00502912	0.97	11	0.00288866	0.59	10	0.0026178	0.56	15	0.00393908	0.86	19	0.00497512	1	18	0.00471945	1	9	0.00237279	0.55	16	0.00419177	0.7	19	0.00496992	0.93	14	0.00361197	0.65	16	0.00418739	0.78	16	0.00419397	0.91
His	CAT	39	0.0102014	0.92	34	0.00889587	0.76	27	0.00709593	0.68	30	0.00784929	0.69	27	0.00714664	0.6	33	0.00866597	0.81	38	0.00994764	0.92	23	0.00603992	23	24	0.00628437	0.59	28	0.00734137	0.68	34	0.00896388	0.78	37	0.00969348	0.93	26	0.00680094	0.63	41	0.0105779	0.99	33	0.00863648	0.79	51	0.0133683	1.2
	CAC	46	0.0120324	1.08	56	0.014652	1.24	53	0.013929	1.32	57	0.0149137	1.31	63	0.0166755	1.4	48	0.012605	1.19	45	0.0117801	1.08	61	0.0160189	61	58	0.0151872	1.41	54	0.0141584	1.32	53	0.0139731	1.22	43	0.0112654	1.07	57	0.0149098	1.37	42	0.0108359	1.01	51	0.0133473	1.21	34	0.00891219	0.8
Lys	AAA	121	0.0316505	1.49	127	0.0332287	1.65	116	0.0304862	1.56	125	0.0327054	1.44	99	0.0262043	1.47	146	0.0383403	1.6	128	0.0335079	1.66	166	0.0435924	166	166	0.0434669	2.02	165	0.0432617	2.04	143	0.037701	1.68	91	0.0238407	1.38	104	0.0272038	1.59	110	0.0283798	1.53	121	0.0316671	1.67	146	0.03827	1.8
	AAG	54	0.014125	1	48	0.0125589	1	48	0.012615	1	52	0.0136054	1	54	0.0142933	1	41	0.0107668	1	51	0.0133508	1	42	0.0110294	42	47	0.0123069	1	44	0.0115364	1	40	0.0105457	1	58	0.0151952	1	60	0.0156945	1	64	0.0165119	1	52	0.013609	1	48	0.0125819	1
Arg	CGT	8	0.0020926	0.48	23	0.00601779	0.71	27	0.00709593	0.83	31	0.00811094	0.97	28	0.00741133	0.79	28	0.00735294	0.98	10	0.0026178	0.58	12	0.00315126	0.68	12	0.00314218	0.66	10	0.00262192	0.53	11	0.00290008	0.69	10	0.00261986	0.61	10	0.00261575	0.57	14	0.00361197	0.8	3	0.000785135	0.17	9	0.00235911	0.53
	CGC	7	0.00183102	0.42	42	0.010989	1.29	38	0.00998686	1.17	33	0.00863422	1.03	43	0.0113817	1.21	29	0.00761555	1.02	8	0.00209424	0.46	11	0.00288866	0.62	8	0.00209479	0.44	11	0.00288411	0.59	6	0.00158186	0.38	9	0.00235787	0.55	9	0.00235417	0.51	6	0.00154799	0.34	10	0.00261712	0.57	4	0.00104849	0.24
	CGA	46	0.0120324	2.79	64	0.0167452	1.6	58	0.0152431	1.47	63	0.0164835	1.7	61	0.0161461	1.52	65	0.0170693	1.76	44	0.0115183	2.55	45	0.0118172	2.54	44	0.0115213	2.41	47	0.012323	2.51	43	0.0113367	2.69	37	0.00969348	2.24	44	0.0115093	2.51	43	0.0110939	2.46	51	0.0133473	2.91	47	0.0123198	2.76
	CGG	5	0.00130787	0.3	16	0.00418629	0.4	21	0.00551905	0.53	11	0.00287807	0.3	19	0.00502912	0.47	9	0.00236345	0.24	7	0.00183246	0.41	3	0.000787815	0.17	9	0.00235664	0.49	7	0.00183534	0.37	4	0.00105457	0.25	10	0.00261986	0.61	7	0.00183102	0.4	7	0.00180599	0.4	6	0.00157027	0.34	8	0.00209699	0.47
Asp	GAT	29	0.00758567	0.94	10	0.00261643	0.61	12	0.00315375	0.71	9	0.00235479	0.57	8	0.00211752	0.47	11	0.00288866	0.69	33	0.00863874	1.06	22	0.00577731	22	23	0.00602252	0.77	24	0.00629261	0.79	24	0.00632745	0.84	33	0.00864553	1.03	21	0.00549307	0.67	34	0.00877193	0.97	34	0.00889819	1.08	34	0.00891219	1.1
	GAC	33	0.00863196	1.06	6	0.00156986	0.36	8	0.0021025	0.47	7	0.0018315	0.44	14	0.00370566	0.82	8	0.00210084	0.5	29	0.00759162	0.94	41	0.0107668	41	37	0.0096884	1.23	37	0.0097011	1.21	33	0.00870024	1.16	31	0.00812156	0.97	42	0.0109861	1.33	36	0.00928793	1.03	29	0.00758964	0.92	28	0.00733945	0.9
Glu	GAA	65	0.0170024	1.73	42	0.010989	2.55	41	0.0107753	2.41	44	0.0115123	2.79	38	0.0100582	2.24	42	0.0110294	2.63	68	0.017801	1.68	65	0.0170693	65	49	0.0128306	1.14	52	0.013634	1.22	69	0.0181914	1.75	58	0.0151952	1.47	56	0.0146482	1.37	66	0.0170279	1.59	63	0.0164878	1.56	67	0.0175623	1.68
	GAG	10	0.00261575	0.27	8	0.00209314	0.48	7	0.00183968	0.41	3	0.000784929	0.19	8	0.00211752	0.47	3	0.000787815	0.19	13	0.00340314	0.32	19	0.0049895	19	37	0.0096884	0.86	33	0.00865233	0.78	10	0.00263644	0.25	21	0.0055017	0.53	26	0.00680094	0.63	17	0.00438596	0.41	18	0.00471081	0.44	13	0.0034076	0.33
[truncated: 42 more columns]
