# Supplementary material for: Mitogenomics provides new insights into the phylogenetic relationships and evolutionary history of deep-sea sea stars (Asteroidea)
Source: Sci Rep. 2022 Mar 18;12:4656. doi: 10.1038/s41598-022-08644-9 (PMC8933410; doi:10.1038/s41598-022-08644-9)
Supplement: Supplementary file 5 — Supplementary Table S4. [file 41598_2022_8644_MOESM5_ESM.xls]

## Sheet: Sheet1
	Cheiraster sp.	Paulasterias sp.	Asthenactis papyraceus	Zoroaster ophiactis	Brisinga sp.
mtDNA	388.27×	121.86	390.32×	710.65×	207.49×
atp6	394.77×	145.92×	378.43×	750.77×	222.49×
atp8	386.32×	132.96×	456.61×	788.81×	228.36×
cox1	410.95×	173.11×	417.23×	568.38×	225.45×
cox2	397.16×	105.51×	396.42×	707.79×	222.87×
cox3	427.12×	174.66×	374.67×	626.78×	222.43×
cytb	405.96×	141.60×	404.04×	704.73×	246.61×
nad1	380.04×	164.16×	356.25×	774.62×	214.86×
nad2	336.28×	152.46×	397.08×	789.01×	171.71×
nad3	378.25×	181.97×	390.05×	740.20×	188.28×
nad4	382.63×	189.88×	428.34×	772.42×	198.80×
nad4l	386.41×	180.97×	407.59×	811.38×	246.18×
nad5	404.20×	120.87×	407.79×	792.62×	196.99×
nad6	347.36×	170.51×	412.29×	941.55×	266.93×
Contral Region	437.69×	151.32×	251.67×	683.73×	192.39×
