# Supplementary material for: Mitogenomics provides new insights into the phylogenetic relationships and evolutionary history of deep-sea sea stars (Asteroidea)
Source: Sci Rep. 2022 Mar 18;12:4656. doi: 10.1038/s41598-022-08644-9 (PMC8933410; doi:10.1038/s41598-022-08644-9)
Supplement: Supplementary file 6 — Supplementary Table S5. [file 41598_2022_8644_MOESM6_ESM.xls]

## Sheet: Sheet1
Species	Primers	Sequences	Position
Cheiraster sp.	CSF	TCTAAAAAGCGCACACATCG	10911-10930
	CSR	TTTCCCCAGAATTGTCTTCG	11598-11617
Paulasterias sp.	PSF	AAATGTGCCTGGAATAAAC	11336-11354
	PSR	CGTAGGGATAACAGCGTA	12069-12086
Asthenactis papyraceus	APF	ATTGGCAATGAGTGAGCT	10618-10627
	APR	AAAGGGTTGGTCTGTTCG	11498-11515
Zoroaster ophiactis	ZOF	GCGTATTGGAAAATGTGCCT	10955-10974
	ZOR	GGGCAATCATGGAGAAGAAA	11800-11819
Brisinga sp.	BSF	GCGTATTGGAAAATGTGCCT	10961-10980
	BSR	GATTTCCTGGGGATGCAGTA	11611-11630
