# Supplementary material for: Mitogenomics provides new insights into the phylogenetic relationships and evolutionary history of deep-sea sea stars (Asteroidea)
Source: Sci Rep. 2022 Mar 18;12:4656. doi: 10.1038/s41598-022-08644-9 (PMC8933410; doi:10.1038/s41598-022-08644-9)
Supplement: Supplementary file 7 — Supplementary Table S6. [file 41598_2022_8644_MOESM7_ESM.xlsx]

## Sheet: Sheet1
Table S6. List of samples included in the analyses in this study.
	Species	Classfication	GenBank NO.	Vertical distribution	Depth		Environment	Sea area	Sample sites	Reference
In-group	Echinaster brasiliensis	Asteroidea (Class) Spinulosacea (Superorder) Spinulosida (Order) Echinasteridae (Family) Echinaster (Genus)	MG636999	0-60 m	Beach 0 m	Shallow water	Tropical	Tropical Western Atlantic	João Fernandes Beach, Armação de Búzios, Rio de Janeiro, Brazil	(1)
	Henricia leviuscula	Asteroidea (Class) Spinulosacea (Superorder) Spinulosida (Order) Echinasteridae (Family) Henricia (Genus)	MK947912	Intertidal zone	Intertidal zone	Shallow water	Temperate	Temperate Western Pacific	Pohang,South Korea	(2)
	Henricia pachyderma	Asteroidea (Class) Spinulosacea (Superorder) Spinulosida (Order) Echinasteridae (Family) Henricia (Genus)	MT079801	15-110 m	15 m	Shallow water	Temperate	Temperate Western Pacific	Pohang in the East Sea, Korea 36°11′58″N, 129°24′47″E	(3)
	Euretaster insignis	Asteroidea (Class) Velatida (Order) Pterasteridae (Family) Euretaster (Genus)	MT476597	10-132 m	Intertidal zone 0.0-0.2 m	Shallow water	Tropical	Tropical Western Pacific Ocean	Sisters’ Islands Marine Park, Singapore	(4)
	Asterias amurensis	Asteroidea (Class) Forcipulatacea (Superorder) Forcipulatida (Order) Asteriidae (Family) Asterias (Genus)	AB183559	0-106 m	Intertidal zone 0-100 m	Shallow water	Tropical	Temperate Western Pacific	Miyako Bay in Iwate, Japan	(5)
	Aphelasterias japonica	Asteroidea (Class) Forcipulatacea (Superorder) Forcipulatida (Order) Asteriidae (Family) Aphelasterias (Genus)	KM244709	0-80 m	53 m	Shallow water	Tropical	Temperate Western Pacific	Yellow Sea, China	(6)
	Distolasterias nipon	Asteroidea (Class) Forcipulatacea (Superorder) Forcipulatida (Order) Asteriidae (Family) Distolasterias (Genus)	MH473231	30-150 m	54 m	Shallow water	Tropical	Temperate Western Pacific	East Sea of Korea 37°50′55′′N, 128°56′26′′E	(7)
	Pisaster ochraceus	Asteroidea (Class) Forcipulatacea (Superorder) Forcipulatida (Order) Asteriidae (Family) Pisaster (Genus)	MH713001	intertidal-97 m	0-97 m	Shallow water		equivocal		(4)
	Freyastera benthophila	Asteroidea (Class) Forcipulatacea (Superorder) Brisingida (Order) Freyellidae (Family) Freyastera (Genus)	MG563681	4250-5463 m	5463 m	Deep-Sea	Cold	Tropical Western Pacific Ocean	Mariana Trench 10°51.0971′N, 141°57.2705′E	(8)
	Crossaster papposus	Asteroidea (Class) Valvatacea (Superorder) Valvatida (Order) Solasteridae (Family) Crossaster (Genus)	MW046047	0-1200 m	400 m	Deep-Sea	Cold	Arctic Ocean	Beaufort Sea	(9)
	Culcita novaeguineae	Asteroidea (Class) Valvatacea (Superorder) Valvatida (Order) Oreasteridae (Family) Culcita (Genus)	MT476594	0-30 m	Intertidal zone 0.0-0.2 m	Shallow water	Tropical	Tropical Western Pacific Ocean	Sisters’ Islands Marine Park, Singapore	(4)
	Anthenea aspera	Asteroidea (Class) Valvatacea (Superorder) Valvatida (Order) Oreasteridae (Family) Anthenea (Genus)	MT476596	0-10 m	Intertidal zone 0.0-0.2 m	Shallow water	Tropical	Tropical Western Pacific Ocean	Sisters’ Islands Marine Park, Singapore	(4)
	Pentaceraster mammillatus	Asteroidea (Class) Valvatacea (Superorder) Valvatida (Order) Oreasteridae (Family) Pentaceraster (Genus)	MT476590	subtidal	Intertidal zone 0.0-0.2 m	Shallow water	Tropical	Tropical Western Pacific Ocean	Sisters’ Islands Marine Park, Singapore	(4)
	Protoreaster nodosus	Asteroidea (Class) Valvatacea (Superorder) Valvatida (Order) Oreasteridae (Family) Protoreaster (Genus)	MT476591	1-30 m	Intertidal zone 0.0-0.2 m	Shallow water	Tropical	Tropical Western Pacific Ocean	Sisters’ Islands Marine Park, Singapore	(4)
	Iconaster longimanus	Asteroidea (Class) Valvatacea (Superorder) Valvatida (Order) Goniasteridae (Family) Iconaster (Genus)	MT476593	30-85 m	Intertidal zone 0.0-0.2 m	Shallow water	Tropical	Tropical Western Pacific Ocean	Sisters’ Islands Marine Park, Singapore	(4)
	Nepanthia sp.	Asteroidea (Class) Valvatacea (Superorder) Valvatida (Order) Asterinidae (Family) Nepanthia (Genus)	MT476595		Intertidal zone 0.0-0.2 m	Shallow water	Tropical	Tropical Western Pacific Ocean	Sisters’ Islands Marine Park, Singapore	(4)
	Aquilonastra batheri	Asteroidea (Class) Valvatacea (Superorder) Valvatida (Order) Asterinidae (Family) Aquilonastra (Genus)	MH507076	shallow water	21 m	Shallow water	Temperate	Temperate Western Pacific	the Munseom Island, Jeju-do in Korea	(10)
	Ophidiaster granifer	Asteroidea (Class) Valvatacea (Superorder) Valvatida (Order) Ophidiasteridae (Family) Ophidiaster (Genus)	MT476592	0-22 m	Intertidal zone 0.0-0.2 m	Shallow water	Tropical	Tropical Western Pacific Ocean	Sisters’ Islands Marine Park, Singapore	(4)
	Acanthaster brevispinus	Asteroidea (Class) Valvatacea (Superorder) Valvatida (Order) Acanthasteridae (Family) Acanthaster (Genus)	AB231476	0-18 m	0-18 m	Shallow water	Temperate	Temperate Western Pacific	Kushimoto, Wakayama Prefecture, Japan	(4)
	Acanthaster planci	Asteroidea (Class) Valvatacea (Superorder) Valvatida (Order) Acanthasteridae (Family) Acanthaster (Genus)	AB231475	0-30 m	0-30 m	Shallow water	Temperate	Temperate Western Pacific	Akajima Island, Okinawa Prefecture, Japan	(4)
	Archaster typicus	Asteroidea (Class) Valvatacea (Superorder) Valvatida (Order) Archasteridae (Family) Archaster (Genus)	MN052674	0-60 m	Intertidal zone 0-5 m	Shallow water	Tropical	Tropical Western Pacific Ocean	intertidal zone of Cyrene Reef, Singapore	(4)
	Astropecten polyacanthus	Asteroidea (Class) Valvatacea (Superorder) Paxillosida (Order) Astropectinidae (Family) Astropecten (Genus)	AB183560	0-185 m	Intertidal zone 0-10 m	Shallow water	Temperate	Temperate Western Pacific	Tanabe Bay in Wakayama, Japan	(5)
	Luidia quinaria	Asteroidea (Class) Valvatacea (Superorder) Paxillosida (Order) Luidiidae (Family) Luidia (Genus)	AB183558	0-75 m	Intertidal zone 0-75 m	Shallow water	Temperate	Temperate Western Pacific	Toyama Bay in Toyama, Japan	(11)
	Styracaster yapensis	Asteroidea (Class) Valvatacea (Superorder) Paxillosida (Order) Porcellanasteridae (Family) Styracaster (Genus)	MH648613	6377–6575 m	6300 m	Deep-Sea	Cold	Tropical Western Pacific Ocean	Mariana Trench	(5)
	Cheiraster sp.	Asteroidea (Class) Valvatacea (Superorder) Notomyotida (Order) Benthopectinidae (Family) Cheiraster (Genus)	MZ702701		899 m	Deep-Sea	Cold	Tropical Western Pacific Ocean	10°06′41″N, 140°14′32″E	This study
	Zoroaster ophiactis	Asteroidea (Class) Forcipulatacea (Superorder) Forcipulatida (Order) Zoroasteridae (Family) Zoroaster (Genus)	MZ702704	1020-1630 m	1,108 m	Deep-Sea	Cold	Tropical Western Pacific Ocean	8°51.6490751'N, 137°44.0618459'E	This study
	Brisinga sp.	Asteroidea (Class) Forcipulatacea (Superorder) Brisingida (Order) Brisingidae (Family) Brisinga (Genus)	MZ702705		1,126 m	Deep-Sea	Cold	Tropical Western Pacific Ocean	11°16’58.669''N, 139°22'37.032''E	This study
	Paulasterias sp.	Asteroidea (Class) Forcipulatacea (Superorder) Paulasteriidae (Family) Paulasterias (Genus)	MZ702702		2,141 m	Deep-Sea	Cold	Tropical Western Pacific Ocean	10°04′41″N, 140°09′07″E	This study
	Asthenactis papyraceus	Asteroidea (Class) Velatida (Order) Myxasteridae (Family) Asthenactis (Genus)	MZ702703	1390-1830 m	1,569 m	Deep-Sea	Cold	Tropical Western Pacific Ocean	11°16’21.472''N, 139°22'12.606''E	This study
Out-group	Amphiura digitula	Ophiuroidea (Class)Amphilepidida (Order) Gnathophiurina (Suborder) Amphiuroidea (Superfamily) Amphiuridae (Family) Amphiura (Genus)	MK343096
	Ophiopholis aculeata	Ophiuroidea (Class)Amphilepidida (Order) Gnathophiurina (Suborder) Ophiactoidea (Superfamily) Ophiopholidae (Family) Ophiopholis (Genus)	AF314589
	Ophioplocus japonicus	Ophiuroidea (Class) Amphilepidida (Order) Ophionereidina (Suborder) Ophiolepidoidea (Superfamily) Hemieuryalidae (Family) Ophioplocus (Genus) Ophioplocus japonicus (Species)	MH424436
	Astrospartus mediterraneus	Ophiuroidea (Class) Euryalida (Order) Gorgonocephalidae (Family) Gorgonocephalinae (Subfamily) Astrospartus (Genus)	FN562580
1. Seixas, V. C., Ventura, C. R. R. & Paiva, P. C. The complete mitochondrial genome of the sea star Echinaster (Othilia) brasiliensis (Asteroidea: Echinasteridae). Conserv. Genet. Resour. 11, 151-155; 10.1007/s12686-018-0986-3 (2018).
2.Lee,T. & Shin, S. Complete mitochondrial genome of the taxonomically notorious sea star, Henricia leviuscula (Asteroidea, Spinulosida, Echinasteridae), from South Korea. Mitochondrial DNA B Resour. 4, 2656-2657; 10.1080/23802359.2019.1636731 (2019).
3.Lee,T. & Shin, S. Complete mitochondrial genome of Henricia pachyderma (Asteroidea, Spinulosida, Echinasteridae) and phylogenetic analysis. Mitochondrial DNA B Resour. 5, 1483-1484; 10.1080/23802359.2020.1742231 (2020).
4.Quek, Z. B., Chang, J. J. M., Ip, Y. C. A., Chan, Y. K. S. & Huang, D. W. Mitogenomes reveal alternative initiation codons and lineage-specific gene order conservation in Echinoderms. Mol. Biol. Evol. 38, 981-985; 10.1093/molbev/msaa262 (2021).
5.Matsubara, M. et al. The phylogenetic status of Paxillosida (Asteroidea) based on complete mitochondrial DNA sequences. Mol. Phylogenet. Evol. 36, 598-605; 10.1016/j.ympev.2005.03.018 (2005).
6.Tang, M. et al. Multiplex sequencing of pooled mitochondrial genomes-a crucial step toward biodiversity analysis using mito-metagenomics. Nucleic Acids Res. 42, e166; 10.1093/nar/gku917 (2014).
7.Lee,T. & Shin, S. Complete mitochondrial genome analysis of Distolasterias nipon (Echinodermata, Asteroidea, Forcipulatida). Mitochondrial DNA B Resour. 3, 1290-1291 10.1080/23802359.2018.1501313 (2018).
8.Mu, W., Liu, J. & Zhang, H. The first complete mitochondrial genome of the Mariana Trench Freyastera benthophila (Asteroidea: Brisingida: Brisingidae) allows insights into the deep-sea adaptive evolution of Brisingida. Ecol. Evol. 8, 10673-10686; 10.1002/ece3.4427 (2018).
9.Nam, S. E., Kim. S. A., Park, T. Y. S. &Rhee, J. S. The first complete mitochondrial genome from the family Solasteridae, Crossaster papposus (Echinodermata, Asteroidea). Mitochondrial DNA Part B 6:45-47; 10.1080/23802359.2020.1846001 (2021).
10.Lee, T. & Shin, S. Complete mitochondrial genome analysis of Aquilonastra batheri (Echinodermata, Asteroidea, Valvatida). Mitochondrial DNA B Resour. 3, 1015-1016; 10.1080/23802359.2018.1507655 (2018).
11.Mu, W. D., Liu, J. & Zhang, H. B. The complete mitochondrial genome of Styracaster yapensis (Paxillosida: Porcellanasteridae): characterization and phylogenetic position. Mitochondrial DNA B Resour. 4, 81-82; 10.1080/23802359.2018.1536468 (2019).
